# Supplementary material for: Total Synthesis of the Racemate of Laurolitsine
Source: Molecules. 2024 Feb 5;29(3):745. doi: 10.3390/molecules29030745 (PMC10856274; doi:10.3390/molecules29030745)
Supplement: Supplementary file 1 [file molecules-29-00745-s001.zip]

Archive with 1 entries (1 files):
- molecules-2848445-supplementary.pdf
